# Supplementary material for: Construct ceRNA Network and Risk Model of Breast Cancer Using Machine Learning Methods under the Mechanism of Cuproptosis
Source: Diagnostics (Basel). 2023 Mar 22;13(6):1203. doi: 10.3390/diagnostics13061203 (PMC10047351; doi:10.3390/diagnostics13061203)
Supplement: Supplementary file 1 [file diagnostics-13-01203-s001.zip]

Archive with 111 entries (108 files):
- Figure S1/
- Figure S1/Figure S1.png
- Figure S2/
- Figure S2/ggalluvial.pdf
- Figure S3/
- Figure S3/Cor.17-AAG.pdf
- Figure S3/Cor.5-Fluorouracil.pdf
- Figure S3/Cor.681640.pdf
- Figure S3/Cor.AP-24534.pdf
- Figure S3/Cor.AS601245.pdf
- Figure S3/Cor.BAY 61-3606.pdf
- Figure S3/Cor.BHG712.pdf
- Figure S3/Cor.BI-2536.pdf
- Figure S3/Cor.Bleomycin (50 uM).pdf
- Figure S3/Cor.BMS-754807.pdf
- Figure S3/Cor.BX-795.pdf
- Figure S3/Cor.CP466722.pdf
- Figure S3/Cor.CX-5461.pdf
- Figure S3/Cor.Cytarabine.pdf
- Figure S3/Cor.Epothilone B.pdf
- Figure S3/Cor.EX-527.pdf
- Figure S3/Cor.FR-180204.pdf
- Figure S3/Cor.GSK1070916.pdf
- Figure S3/Cor.GW843682X.pdf
- Figure S3/Cor.HG-5-113-01.pdf
- Figure S3/Cor.HG-5-88-01.pdf
- Figure S3/Cor.Ispinesib Mesylate.pdf
- Figure S3/Cor.KIN001-135.pdf
- Figure S3/Cor.KIN001-266.pdf
- Figure S3/Cor.KU-55933.pdf
- Figure S3/Cor.Lisitinib.pdf
- Figure S3/Cor.NG-25.pdf
- Figure S3/Cor.NU-7441.pdf
- Figure S3/Cor.PD-0332991.pdf
- Figure S3/Cor.PD-173074.pdf
- Figure S3/Cor.PFI-1.pdf
- Figure S3/Cor.PHA-665752.pdf
- Figure S3/Cor.QL-XII-61.pdf
- Figure S3/Cor.SB590885.pdf
- Figure S3/Cor.SGC0946.pdf
- Figure S3/Cor.SL 0101-1.pdf
- Figure S3/Cor.SNX-2112.pdf
- Figure S3/Cor.Sunitinib.pdf
- Figure S3/Cor.T0901317.pdf
- Figure S3/Cor.TAK-715.pdf
- Figure S3/Cor.Tipifarnib.pdf
- Figure S3/Cor.TPCA-1.pdf
- Figure S3/Cor.Tubastatin A.pdf
- Figure S3/Cor.UNC1215.pdf
- Figure S3/Cor.VX-11e.pdf
- Figure S3/Cor.VX-680.pdf
- Figure S3/Cor.XMD11-85h.pdf
- Figure S3/Cor.XMD8-92.pdf
- Figure S3/Cor.Zibotentan.pdf
- Figure S3/Cor.ZM-447439.pdf
- Figure S3/durgSenstivity.17-AAG.pdf
- Figure S3/durgSenstivity.5-Fluorouracil.pdf
- Figure S3/durgSenstivity.681640.pdf
- Figure S3/durgSenstivity.AP-24534.pdf
- Figure S3/durgSenstivity.AS601245.pdf
- Figure S3/durgSenstivity.BAY 61-3606.pdf
- Figure S3/durgSenstivity.BHG712.pdf
- Figure S3/durgSenstivity.BI-2536.pdf
- Figure S3/durgSenstivity.Bleomycin (50 uM).pdf
- Figure S3/durgSenstivity.BMS-754807.pdf
- Figure S3/durgSenstivity.BX-795.pdf
- Figure S3/durgSenstivity.CP466722.pdf
- Figure S3/durgSenstivity.CX-5461.pdf
- Figure S3/durgSenstivity.Cytarabine.pdf
- Figure S3/durgSenstivity.Epothilone B.pdf
- Figure S3/durgSenstivity.EX-527.pdf
- Figure S3/durgSenstivity.FR-180204.pdf
- Figure S3/durgSenstivity.GSK1070916.pdf
- Figure S3/durgSenstivity.GW843682X.pdf
- Figure S3/durgSenstivity.HG-5-113-01.pdf
- Figure S3/durgSenstivity.HG-5-88-01.pdf
- Figure S3/durgSenstivity.Ispinesib Mesylate.pdf
- Figure S3/durgSenstivity.KIN001-135.pdf
- Figure S3/durgSenstivity.KIN001-266.pdf
- Figure S3/durgSenstivity.KU-55933.pdf
- Figure S3/durgSenstivity.Lisitinib.pdf
- Figure S3/durgSenstivity.NG-25.pdf
- Figure S3/durgSenstivity.NU-7441.pdf
- Figure S3/durgSenstivity.PD-0332991.pdf
- Figure S3/durgSenstivity.PD-173074.pdf
- Figure S3/durgSenstivity.PFI-1.pdf
- Figure S3/durgSenstivity.PHA-665752.pdf
- Figure S3/durgSenstivity.QL-XII-61.pdf
- Figure S3/durgSenstivity.SB590885.pdf
- Figure S3/durgSenstivity.SGC0946.pdf
- Figure S3/durgSenstivity.SL 0101-1.pdf
- Figure S3/durgSenstivity.SNX-2112.pdf
- Figure S3/durgSenstivity.Sunitinib.pdf
- Figure S3/durgSenstivity.T0901317.pdf
- Figure S3/durgSenstivity.TAK-715.pdf
- Figure S3/durgSenstivity.Tipifarnib.pdf
- Figure S3/durgSenstivity.TPCA-1.pdf
- Figure S3/durgSenstivity.Tubastatin A.pdf
- Figure S3/durgSenstivity.UNC1215.pdf
- Figure S3/durgSenstivity.VX-11e.pdf
- Figure S3/durgSenstivity.VX-680.pdf
- Figure S3/durgSenstivity.XMD11-85h.pdf
- Figure S3/durgSenstivity.XMD8-92.pdf
- Figure S3/durgSenstivity.Zibotentan.pdf
- Figure S3/durgSenstivity.ZM-447439.pdf
- Introduction of Supplementary Materials.pdf
- Table S1.pdf
- Table S2.pdf
- Table S3.pdf
- Table S4.docx
- Table S4.pdf
